# Supplementary material for: Symbiotic cardiac pacemaker
Source: Nat Commun. 2019 Apr 23;10:1821. doi: 10.1038/s41467-019-09851-1 (PMC6478903; doi:10.1038/s41467-019-09851-1)
Supplement: Supplementary file 2 — Source Data [file 41467_2019_9851_MOESM2_ESM.xlsx]

## Sheet: Figure 2c
Figure 2c	The output voltage of polarized and non-polarized PTFE film based TENG
		After Polarization	Before Polarization
	Voltage(V)	187.416	69.5238
		188.373	69.0476
		187.895	68.5714
		188.373	68.3333
		187.895	67.3809
		186.938	68.0952
		186.938	67.3809
		188.373	67.3809
		186.459	67.1429
		186.938	66.4286
		188.373	66.6667
		187.895	66.9048
		186.459	66.9048
		187.416	67.1429
		187.416	66.9048

## Sheet: Figure 2d
Figure 2d	The transferred charge of polarized and non-polarized PTFE film based TENG
		After Polarization	Before Polarization
	Charge(nC)	19.4083	5.85586
		19.4083	5.82583
		19.2248	5.82583
		19.3165	5.82583
		19.3165	5.91592
		19.3165	5.88589
		19.3165	5.91592
		19.3165	5.82583
		19.3165	5.91592
		19.7752	5.88589
		19.5917	5.97598
		19.6835	5.94595
		19.6835	5.97598
		19.6835	5.97598
		19.6835	5.91592

## Sheet: Figure 2e
Figure 2e	The output current of polarized and non-polarized PTFE film based TENG
	current(uA)	After Polarization	Before Polarization
		81.268	24.8826
		80.6916	24.6009
		78.6744	24.7887
		79.8271	24.507
		80.4035	24.6009
		80.1153	24.4132
		80.1153	24.4132
		79.8271	24.4132
		80.4035	24.2253
		80.6916	24.1315
		79.5389	24.3193
		80.6916	23.9437
		79.8271	24.0376
		80.6916	23.7559
		80.4035	23.8498

## Sheet: Figure 3h
Figure 3h	normalized viability of L929 cells
		1day		2day		3day
		Control	Encapsulation layer	Control	Encapsulation layer	Control	Encapsulation layer
	MTT Value	0.169	0.175	0.211	0.202	0.421	0.419
		0.165	0.174	0.212	0.233	0.419	0.417
		0.184	0.168	0.206	0.201	0.411	0.404
		0.176	0.18	0.209	0.212	0.417	0.413

## Sheet: Figure 4j
Figure 4j	Statistics-analysis of minimum voltage, maximum voltage, and the voltage difference.
		V(min)	V(max)	ΔV
	Volatge (V)	-25.9036	55.4217	81.3253
		2.40964	79.5181	77.1084
		0	64.4578	64.4578
		0	67.4699	67.4699
		-28.9157	65.0602	93.9759
		-10.241	75.3012	85.5422
		-0.60241	62.0482	62.6506
		-1.80723	60.241	62.0482
		-18.0723	53.0121	71.0843
		-27.1084	60.8434	87.9518
		-9.03614	69.2771	78.3132
		1.80723	63.8554	62.0482
		0	59.0361	59.0361
		-1.80723	56.6265	58.4337
		-31.9277	62.6506	94.5783
		-21.6867	38.5542	60.241
		-2.40964	61.4458	63.8554
		-5.42169	58.4337	63.8554
		-3.61446	54.8193	58.4337
		-1.20482	65.0602	66.2651
		-7.83133	52.4096	60.241

## Sheet: Figure 4k
Figure 4k	Statistics-analysis of minimum transferred charge, maximum transferred charge, and the transferred charge difference.
		Q(min)	Q(max)	ΔQ
	charge(nC)	-0.03333	10.7546	10.7879
		-2.21515	7.78485	10
		-1.42727	14.1485	15.5758
		-1.12424	14.9364	16.0606
		-0.21515	15.1788	15.3939
		1.23939	12.5121	11.2727
		-2.21515	7.17879	9.39394
		-1.24545	13.4818	14.7273
		-1.24545	14.997	16.2424
		-1.30606	14.8758	16.1818
		0.81515	12.6939	11.8788
		-2.94242	7.90606	10.8485
		-1.30606	12.5727	13.8788
		-1.06364	15.1182	16.1818
		-1.18485	15.2394	16.4242
		0.20909	14.0273	13.8182
		-2.27576	8.51212	10.7879
		-1.12424	12.0879	13.2121
		-0.88182	15.3606	16.2424
		-1.18485	14.8758	16.0606
		-0.27576	13.8454	14.1212
		-1.54848	9.3	10.8485
		-1.54848	11.4212	12.9697
		-1.06364	14.8758	15.9394
		-0.7	14.9364	15.6364

## Sheet: Supplementary Fig. 5c
Supplementary Fig. 5c	Accuracy of open-circuit voltage of the iTENG with ECGs.
		ECG	Voc
	Interval(ms)	0.89744	0.9188
		0.91168	0.9188
		0.88319	0.8547
		0.86895	0.86895
		0.86895	0.84758
		0.84046	0.81909
		0.81197	0.8547
		0.81197	0.80484
		0.81197	0.80484
		0.79772	0.7906
		0.79772	0.79772
		0.78348	0.81909
		0.78348	0.80484
		0.78348	0.7906
		0.79772	0.70513
		0.78348	0.82621
		0.76923	0.81197
		0.79772	0.76211
		0.75499	0.78348
		0.78348	0.80484
		0.78348	0.8547
		0.78348	0.68376
		0.78348	0.79772
		0.79772	0.7906

## Sheet: Supplementary Fig. 5f
Supplementary Fig. 5f	Accuracy of short-circuit current of the iTENG with ECGs.
		ECG	Isc
	Interval(ms)	0.75834	0.76747
		0.77661	0.77661
		0.78575	0.78575
		0.78575	0.78575
		0.7492	0.74006
		0.7492	0.75834
		0.77661	0.77661
		0.78575	0.77661
		0.77661	0.77661
		0.7492	0.75834
		0.7492	0.74006
		0.76747	0.76747
		0.76747	0.77661
		0.79488	0.79488
		0.77661	0.76747
		0.74006	0.7492
		0.76747	0.75834
		0.77661	0.77661
		0.77661	0.77661
		0.78575	0.79488
		0.74006	0.74006
		0.75834	0.75834
		0.78575	0.77661
		0.78575	0.78575
		0.77661	0.78575
